# Supplementary material for: The aging trajectories of brain functional hierarchy and its impact on cognition across the adult lifespan
Source: Front Aging Neurosci. 2024 Jan 19;16:1331574. doi: 10.3389/fnagi.2024.1331574 (PMC10837851; doi:10.3389/fnagi.2024.1331574)
Supplement: Supplementary file 2 [file Data_Sheet_2.xlsx]

## Sheet: Table S1
Table S1. The statistical significance of R-squared, RMSE, AIC and BIC between linear, quadratic, cubic and bi-quadratic models fitted the aging process of the principal unimodal-to-transmodal gradient using 1000 times bootstrap resampling at the population level.
Gradient Metrics	Multiple Compare	R-squared		RMSE		AIC		BIC
		Difference	p	Difference	p	Difference	p	Difference	p
Range	Linear vs. Quadratic	-0.038	< 0.001	0.026	< 0.001	1.968	0.0026	-0.1593	0.992
	Linear vs. Cubic	-0.149	< 0.001	0.108	< 0.001	10.625	< 0.001	6.371	< 0.001
	Linear vs. Bi-quadratic	-0.159	< 0.001	0.116	< 0.001	10.647	< 0.001	4.265	< 0.001
	Quadratic vs. Cubic	-0.111	< 0.001	0.082	< 0.001	8.657	< 0.001	6.53	< 0.001
	Quadratic vs. Bi-quadratic	-0.121	< 0.001	0.09	< 0.001	8.679	< 0.001	4.425	< 0.001
	Cubic vs. Bi-quadratic	-0.01	0.137	0.008	0.379	0.022	1	-2.106	0.001
Variation	Linear vs. Quadratic	-0.027	< 0.001	0.006	0.046	1.039	0.403	-1.088	0.361
	Linear vs. Cubic	-0.099	< 0.001	0.023	< 0.001	6.056	< 0.001	1.802	0.035
	Linear vs. Bi-quadratic	-0.125	< 0.001	0.03	< 0.001	7.311	< 0.001	0.929	0.504
	Quadratic vs. Cubic	-0.072	< 0.001	0.017	< 0.001	5.017	< 0.001	2.89	0.0001
	Quadratic vs. Bi-quadratic	-0.098	< 0.001	0.024	< 0.001	6.272	< 0.001	2.018	0.013
	Cubic vs. Bi-quadratic	-0.026	< 0.001	0.007	0.018	1.255	0.237	-0.873	0.558
Explanation Ratio	Linear vs. Quadratic	-0.057	< 0.001	0.0002	< 0.001	4.773	< 0.001	2.646	0.0001
	Linear vs. Cubic	-0.141	< 0.001	0.0004	< 0.001	14.082	< 0.001	9.828	< 0.001
	Linear vs. Bi-quadratic	-0.207	< 0.001	0.0006	< 0.001	21.681	< 0.001	15.3	< 0.001
	Quadratic vs. Cubic	-0.085	< 0.001	0.0003	< 0.001	9.309	< 0.001	7.182	< 0.001
	Quadratic vs. Bi-quadratic	-0.15	< 0.001	0.0005	< 0.001	16.908	< 0.001	12.654	< 0.001
	Cubic vs. Bi-quadratic	-0.065	< 0.001	0.0002	< 0.001	7.599	< 0.001	5.472	< 0.001

## Sheet: Table S2
Table S2. Brain regions showing significant age-related changes in the principal and secondary gradient score at the population level. FDR-corrected, q < 0.05.
	Regions	t	p (FDR-corrected)
Principal unimodal-to-transmodal gradient, regional gradient scores, age-related increase
SMN	LH_SomMot_5 (Rolandic opercularis)	4.59207	0.0016216
	LH_SomMot_7	3.21779	0.0470693
	LH_SomMot_10 (Rolandic opercularis)	4.12804	0.00520844
	LH_SomMot_18 (Supplemental motor area)	4.0092	0.00664448
	LH_SomMot_19 (Postcentral gyrus)	4.33527	0.0029237
	LH_SomMot_20 (Postcentral gyrus)	4.40632	0.00247451
	LH_SomMot_21 (Postcentral gyrus)	3.86643	0.00896116
	LH_SomMot_22 (Postcentral gyrus)	5.05276	0.000566381
	LH_SomMot_24 (Paracentral lobule)	4.72581	0.00115705
	LH_SomMot_26 (Precentral gyrus)	4.39044	0.00251395
	LH_SomMot_28 (Precentral gyrus)	4.0721	0.00589092
	LH_SomMot_31 (Precentral gyrus)	3.41018	0.0297309
	LH_SomMot_32 (Precuneus)	4.76945	0.00105068
	LH_SomMot_33 (Paracentral gyrus)	4.09526	0.00562643
	LH_SomMot_35 (Postcentral gyrus)	3.39558	0.0305041
	LH_SomMot_37 (Paracentral gyrus)	3.19325	0.04975
	RH_SomMot_6 (Insula)	3.85627	0.00915228
	RH_SomMot_10 (Rolandic opercularis)	5.26143	0.0004084
	RH_SomMot_19 (Postcentral gyrus)	4.94655	0.000705816
	RH_SomMot_21 (Precentral gyrus)	3.21501	0.0470638
	RH_SomMot_23 (Postcentral gyrus)	3.67928	0.0148832
	RH_SomMot_24 (Supplemental motor area)	4.90061	0.000748242
	RH_SomMot_25 (Postcentral gyrus)	4.51114	0.00195584
	RH_SomMot_26 (Precentral gyrus)	4.4965	0.00196968
	RH_SomMot_27 (Postcentral gyrus)	4.67719	0.00130003
	RH_SomMot_28 (Postcentral gyrus)	4.56452	0.00170146
	RH_SomMot_29 (Precentral gyrus)	5.14259	0.00052359
	RH_SomMot_30 (Supplemental motor area)	4.13322	0.00520335
	RH_SomMot_32 (Paracentral gyrus)	4.16264	0.00487685
	RH_SomMot_33 (Precentral gyrus)	4.38087	0.00254941
	RH_SomMot_34 (Precentral gyrus)	3.91682	0.00829436
	RH_SomMot_35 (Postcentral gyrus)	3.89746	0.00861161
	RH_SomMot_37 (Postcentral gyrus)	5.4784	0.000230911
	RH_SomMot_38 (Paracentral gyrus)	3.35083	0.0339726
	RH_SomMot_39 (Precentral gyrus)	4.69324	0.00126213
VIS	LH_Vis_4 (Lingual_L)	3.52649	0.0225164
	LH_Vis_17 (Middle occipital gyrus)	4.05236	0.00610319
	LH_Vis_21 (Calcarine cortex)	3.52526	0.0223758
	LH_Vis_24 (Superior occipital gyrus)	5.61356	0.000153
	LH_Vis_25 (Cuneus)	3.36061	0.0332862
	LH_Vis_29 (Superior occipital gyrus)	3.94649	0.00772899
	RH_Vis_8 (Lingual gyrus)	4.79813	0.000978303
	RH_Vis_13 (Inferior occipital gyrus)	4.56065	0.00168525
	RH_Vis_23 (Cuneus)	3.89426	0.0084891
	RH_Vis_25 (Cuneus)	4.21565	0.00415364
	RH_Vis_26 (Middle occipital gyrus)	5.18422	0.000476887
	RH_Vis_29 (Superior occipital gyrus)	5.05661	0.000583978
DAN	LH_DorsAttn_Post_10 (Superior parietal gyrus)	3.94281	0.00772055
	LH_DorsAttn_Post_17 (Precuneus)	6.41211	2.82e-05
	RH_DorsAttn_Post_5 (Middle occipital gyrus)	4.76472	0.0010378
	RH_DorsAttn_Post_8 (Inferior parietal gyrus)	3.30422	0.0387092
	RH_DorsAttn_Post_10 (Superior parietal gyrus)	7.04266	3.86616e-06
	RH_DorsAttn_Post_11 (Inferior parietal gyrus)	5.82045	0.000111608
	RH_DorsAttn_Post_13 (Postcentral gyrus)	3.59245	0.0187315
	RH_DorsAttn_Post_14 (Inferior parietal gyrus)	7.21866	3.95746e-06
VAN	LH_SalVentAttn_PFCl_1 (Middle frontal gyrus)	3.89604	0.00854465
FPN	RH_Cont_Par_6 (Inferior parietal gyrus)	4.46986	0.00207088
	RH_Cont_PFCl_8 (Superior frontal gyrus)	4.44844	0.00218459
Principal unimodal-to-transmodal gradient, regional gradient scores, age-related decrease
LIM	LH_Limbic_OFC_3 (Medial orbital frontal cortex)	-5.91479	0.00011
	LH_Limbic_OFC_5 (Superior frontal gyrus)	-4.56475	0.0017406
	LH_Limbic_TempPole_6 (Middle temporal pole)	-3.81427	0.010356
	LH_Limbic_TempPole_7 (Superior temporal pole)	-3.62869	0.0170797
	RH_Limbic_OFC_1 (Medial orbital frontal cortex)	-4.07305	0.00596287
	RH_Limbic_OFC_2 (Medial orbital frontal cortex)	-3.43966	0.0285173
	RH_Limbic_OFC_3 (Rectus)	-4.9672	0.000680837
	RH_Limbic_OFC_5 (Rectus)	-3.96188	0.00744825
	RH_Limbic_OFC_6 (Medial orbital frontal cortex)	-6.34561	2.72138e-05
	RH_Limbic_TempPole_1 (Fusiform gyrus)	-3.59428	0.0188191
	RH_Limbic_TempPole_3 (Middle temporal pole)	-4.11186	0.0054092
	RH_Limbic_TempPole_5 (ParaHippocampal gyrus)	-3.90483	0.00851462
FPN	RH_Cont_Temp_1 (Inferior temporal gyrus)	-3.98471	0.00700569
	RH_Cont_Temp_2 (Inferior temporal gyrus)	-4.91273	0.000741338
	RH_Cont_PFCl_2 (Middle frontal gyrus)	-3.88567	0.00862348
	RH_Cont_PFCl_3 (Superior frontal gyrus)	-4.67151	0.00129213
	RH_Cont_PFCl_14 (Middle frontal gyrus)	-4.59939	0.00162033
DMN	LH_Default_Temp_1 (Middle temporal gyrus)	-4.80476	0.000985493
	LH_Default_Temp_2 (Middle temporal gyrus)	-5.64756	0.000164958
	LH_Default_Temp_4 (Middle temporal gyrus)	-5.34561	0.000321956
	LH_Default_Temp_6 (Middle temporal gyrus)	-3.27979	0.0405486
	LH_Default_Temp_8 (Middle temporal gyrus)	-4.15967	0.00484344
	LH_Default_Par_4 (Angular gyrus)	-3.67089	0.0151195
	LH_Default_Par_5 (SupraMarginal gyrus)	-3.69385	0.0145269
	LH_Default_PFC_3 (Medial orbital frontal cortex)	-4.39779	0.00249878
	LH_Default_PFC_4 (Anterior cingulate cortex)	-3.78708	0.0110445
	LH_Default_PFC_6 (Superior frontal gyrus)	-4.07127	0.00581887
	LH_Default_PFC_8 (Medial superior frontal gyrus)	-5.06112	0.000601951
	LH_Default_PFC_9 (Anterior cingulate cortex)	-5.73918	0.000132125
	LH_Default_PFC_13 (Medial superior frontal gyrus)	-5.1076	0.00056279
	LH_Default_PFC_14 (Superior frontal gyrus)	-5.06599	0.000621085
	LH_Default_PFC_18 (Medial superior frontal gyrus)	-4.47879	0.00205003
	LH_Default_PFC_20 (Precentral gyrus)	-3.40278	0.0301233
	LH_Default_pCunPCC_5 (Precuneus)	-3.42903	0.0288876
	LH_Default_pCunPCC_6 (Precuneus)	-3.43593	0.0285631
	LH_Default_pCunPCC_7 (Middle cingulate gyrus)	-4.00604	0.00662186
	LH_Default_pCunPCC_8 (Middle cingulate gyrus)	-4.31612	0.00306442
	LH_Default_pCunPCC_10 (Precuneus)	-3.38462	0.0312448
	LH_Default_pCunPCC_11 (Precuneus)	-3.52905	0.0225671
	RH_Default_Par_1 (Superior temporal gyrus)	-5.89495	9.8622e-05
	RH_Default_Par_3 (Angular gyrus)	-3.79752	0.0108031
	RH_Default_Temp_1 (Middle temporal pole)	-5.25105	0.000397597
	RH_Default_Temp_2 (Middle temporal gyrus)	-5.63527	0.000155375
	RH_Default_Temp_3 (Superior temporal pole)	-3.42654	0.0288305
	RH_Default_Temp_4 (Superior temporal gyrus)	-5.04175	0.000564672
	RH_Default_Temp_5 (Middle temporal gyrus)	-4.03412	0.00638761
	RH_Default_Temp_6 (Middle temporal gyrus)	-3.88509	0.00853685
	RH_Default_Temp_7 (Middle temporal gyrus)	-3.2949	0.0391057
	RH_Default_PFCv_1 (Insula)	-4.5111	0.00191359
	RH_Default_PFCv_2 (Orbital frontal gyrus)	-3.6904	0.0145265
	RH_Default_PFCdPFCm_1 (Medial orbital frontal cortex)	-3.29732	0.039166
	RH_Default_PFCdPFCm_2 (Medial superior frontal gyrus)	-4.91712	0.000755915
	RH_Default_PFCdPFCm_3 (Anterior cingulate cortex)	-3.23898	0.0453596
	RH_Default_PFCdPFCm_4 (Medial superior frontal gyrus)	-4.82925	0.000932843
	RH_Default_PFCdPFCm_5 (Superior frontal gyrus)	-3.71521	0.013729
	RH_Default_PFCdPFCm_7 (Superior frontal gyrus)	-5.38768	0.000297295
	RH_Default_PFCdPFCm_8 (Superior frontal gyrus)	-3.23354	0.0457014
	RH_Default_PFCdPFCm_11 (Superior frontal gyrus)	-4.02506	0.00648707
	RH_Default_pCunPCC_5 (Precuneus)	-4.01873	0.00653025
	RH_Default_pCunPCC_6 (Middle cingulate gyrus)	-3.22353	0.0466715
	RH_Default_pCunPCC_9 (Precuneus)	-4.26238	0.00361125
VIS	RH_Vis_2 (ParaHippocampal gyrus)	-3.49962	0.0239739
DAN	RH_DorsAttn_Post_3 (Middle temporal gyrus)	-3.41565	0.0295183
	RH_DorsAttn_Post_18 (Superior parietal gyrus)	-5.02731	0.000570941
Secondary visual-to-somatomotor gradient, regional gradient scores, age-related increase
VIS	LH_Vis_1 (Fusiform gyrus)	3.229	0.04
	LH_Vis_10 (Lingual gyrus)	10.757	4.96e-12
	LH_Vis_11 (Lingual gyrus)	9.508	1.7e-10
	LH_Vis_13 (Lingual gyrus)	5.413	7.74e-05
	LH_Vis_14 (Middle occipital gyrus)	5.364	8.46e-05
	LH_Vis_15 (Calcarine cortex)	3.857	0.007
	LH_Vis_16 (Lingual gyrus)	6.309	4.6e-06
	LH_Vis_17 (Middle occipital gyrus)	4.307	0.002
	LH_Vis_18 (Calcarine cortex)	7.305	3.38e-07
	LH_Vis_19 (Middle occipital gyrus)	4.203	0.002
	LH_Vis_20 (Calcarine cortex)	3.55	0.016
	LH_Vis_21 (Calcarine cortex)	5.369	8.49e-05
	LH_Vis_22 (Calcarine cortex)	6.926	9.33e-07
	LH_Vis_23 (Middle occipital gyrus)	3.524	0.018
	LH_Vis_24 (Superior occipital gyrus)	5.8	2.54e-05
	LH_Vis_25 (Cuneus)	4.873	0.0003
	LH_Vis_26 (Calcarine cortex)	3.667	0.013
	LH_Vis_27 (Middle occipital gyrus)	4.236	0.002
	LH_Vis_29 (Superior occipital gyrus)	5.009	0.0002
	LH_Vis_3 (Fusiform gyrus)	7.28	2.9e-07
	LH_Vis_30 (Cuneus)	3.252	0.038
	LH_Vis_4 (Lingual gyrus)	5.327	9.1e-05
	LH_Vis_5 (Fusiform gyrus)	6.829	1.24e-06
	LH_Vis_6 (Fusiform gyrus)	5.522	6.01e-05
	LH_Vis_9 (Lingual gyrus)	6.43	3.47e-06
	RH_Vis_1 (Fusiform gyrus)	7.08	5.66e-07
	RH_Vis_10 (Inferior occipital gyrus)	6.53	2.62e-06
	RH_Vis_11 (Lingual gyrus)	9.042	7.43e-10
	RH_Vis_12 (Lingual gyrus)	7.364	3.14e-07
	RH_Vis_13 (Inferior occipital gyrus)	3.341	0.029
	RH_Vis_14 (Lingual gyrus)	3.625	0.014
	RH_Vis_15 (Calcarine cortex)	6.179	7.24e-06
	RH_Vis_16 (Middle temporal gyrus)	3.341	0.029
	RH_Vis_17 (Lingual gyrus)	5.128	0.0002
	RH_Vis_18 (Middle occipital gyrus)	6.049	1.1e-05
	RH_Vis_19 (Calcarine cortex)	5.371	8.63e-05
	RH_Vis_2 (ParaHippocampal gyrus)	4.377	0.002
	RH_Vis_20 (Calcarine cortex)	3.594	0.015
	RH_Vis_21 (Middle occipital gyrus)	4.227	0.002
	RH_Vis_22 (Middle occipital gyrus)	6.094	9.62e-06
	RH_Vis_23 (Cuneus)	5.908	1.75e-05
	RH_Vis_25 (Cuneus)	4.917	0.0003
	RH_Vis_26 (Middle occipital gyrus)	5.319	9.01e-05
	RH_Vis_28 (Cuneus)	4.368	0.002
	RH_Vis_29 (Superior occipital gyrus)	5.002	0.0002
	RH_Vis_3 (Fusiform gyrus)	5.443	7.45e-05
	RH_Vis_4 (Fusiform gyrus)	6.729	1.57e-06
	RH_Vis_5 (Lingual gyrus)	4.638	0.0007
	RH_Vis_6 (Fusiform gyrus)	6.534	2.73e-06
	RH_Vis_7 (Lingual gyrus)	3.928	0.006
	RH_Vis_8 (Lingual gyrus)	4.274	0
	RH_Vis_9 (Inferior temporal gyrus)	4.398	0.001
FPN	LH_Cont_Par_6 (Inferior parietal gyrus)	3.585	0.015
	RH_Cont_pCun_1 (Precuneus)	6.347	4.53e-06
	RH_Cont_PFCl_10 (Inferior frontal gyrus opercularis)	4.115	0.003
	RH_Cont_PFCl_5 (Middle frontal gyrus)	3.171	0.045
DMN	LH_Default_pCunPCC_1 (Precuneus)	5.546	5.82e-05
	LH_Default_pCunPCC_2 (Calcarine cortex)	4.945	0.0003
	RH_Default_pCunPCC_1 (Precuneus)	5.268	0.0001
	RH_Default_pCunPCC_3 (Precuneus)	5.048	0.0002
DAN	LH_DorsAttn_Post_1 (Fusiform gyrus)	5.102	0.00019
	LH_DorsAttn_Post_9 (Inferior parietal gyrus)	3.493	0.019
	RH_DorsAttn_FEF_1 (Middle frontal gyrus)	4.527	0.001
	RH_DorsAttn_FEF_2 (Superior frontal gyrus)	4.237	0.002
	RH_DorsAttn_Post_1 (Inferior temporal gyrus)	10.031	3.63e-11
	RH_DorsAttn_Post_17 (Precuneus)	3.59	0.015
	RH_DorsAttn_Post_18 (Superior parietal gyrus)	3.861	0.007
	RH_DorsAttn_Post_7 (Superior parietal gyrus)	3.999	0.005
	RH_DorsAttn_Post_8 (Inferior parietal gyrus)	3.226	0.04
LIM	LH_Limbic_TempPole_8 (ParaHippocampal gyrus)	5.009	0.0002
Secondary visual-to-somatomotor gradient, regional gradient scores, age-related decrease
SMN	LH_SomMot_1 (Superior temporal gyrus)	-5.945	1.58e-05
	LH_SomMot_10 (Rolandic opercularis)	-5.008	0.0002
	LH_SomMot_11 (Postcentral gyrus)	-5.331	9.18e-05
	LH_SomMot_12 (Postcentral gyrus)	-3.438	0.022
	LH_SomMot_13 (Postcentral gyrus)	-3.68	0.012
	LH_SomMot_18 (Supplemental motor area)	-7.283	3.22e-07
	LH_SomMot_2 (Superior temporal gyrus)	-6.33	4.62e-06
	LH_SomMot_23 (Middle cingulate cortex)	-3.462	0.021
	LH_SomMot_25 (Supplemental motor area)	-4.701	0.0006
	LH_SomMot_3 (Heschl gyrus)	-4.415	0.001
	LH_SomMot_4 (Insula)	-5.427	7.52e-05
	LH_SomMot_5 (Rolandic opercularis)	-4.524	0.001
	LH_SomMot_7 (Superior temporal gyrus)	-5.076	0.0002
	LH_SomMot_8 (Rolandic opercularis)	-5.574	5.4e-05
	LH_SomMot_9 (Rolandic opercularis)	-6.658	1.92e-06
	RH_SomMot_1 (Superior temporal pole)	-4.128	0.003
	RH_SomMot_10 (Rolandic opercularis)	-4.86	0.0003
	RH_SomMot_11 (Rolandic opercularis)	-5.582	5.42e-05
	RH_SomMot_12 (Rolandic opercularis)	-5.502	6.13e-05
	RH_SomMot_13 (Rolandic opercularis)	-4.793	0.0004
	RH_SomMot_14 (Postcentral gyrus)	-4.866	0.0004
	RH_SomMot_15 (Precentral gyrus)	-3.194	0.043
	RH_SomMot_20 (Middle cingulate cortex)	-4.769	0.0005
	RH_SomMot_24 (Supplemental motor area)	-4.322	0.002
	RH_SomMot_3 (Superior temporal gyrus)	-4.865	0.0003
	RH_SomMot_4 (Insula)	-4.449	0.001
	RH_SomMot_5 (Insula)	-5.344	8.92e-05
	RH_SomMot_6 (Insula)	-4.151	0.003
	RH_SomMot_7 (Superior temporal gyrus)	-6.316	4.67e-06
	RH_SomMot_9 (Rolandic opercularis)	-4.309	0.002
FPN	LH_Cont_PFCmp_1 (Medial superior frontal gyrus)	-4.464	0.001
	LH_Cont_PFCv_1 (Insula)	-3.501	0.019
	RH_Cont_PFCmp_1 (Anterior cingulate cortex)	-6.454	3.329e-06
	RH_Cont_PFCmp_2 (Medial superior frontal gyrus)	-4.091	0.003
DMN	LH_Default_pCunPCC_4 (Posterior cingulate cortex)	-3.639	0.014
	LH_Default_PFC_12 (Superior anterior cingulate cortex)	-5.386	8.35e-05
	LH_Default_PFC_13 (Medial superior frontal gyrus)	-3.613	0.014
	LH_Default_PFC_16 (Superior frontal gyrus)	-3.224	0.04
	LH_Default_PFC_21 (Middle frontal gyrus)	-3.599	0.015
	LH_Default_PFC_3 (Medial orbital frontal cortex)	-4.595	0.0008
	LH_Default_PFC_4 (Anterior cingulate cortex)	-5.44	7.35e-05
	LH_Default_PFC_8 (Medial superior frontal gyrus)	-4.697	0.0006
	LH_Default_PFC_9 (Anterior cingulate cortex)	-6.743	1.6e-06
	RH_Default_PFCdPFCm_1 (Medial orbital frontal cortex)	-4.952	0.0003
	RH_Default_PFCdPFCm_10 (Superior frontal gyrus)	-4.815	0.0004
	RH_Default_PFCdPFCm_12 (Superior frontal gyrus)	-3.307	0.032
	RH_Default_PFCdPFCm_2 (Medial superior frontal gyrus)	-3.579	0.015
	RH_Default_PFCdPFCm_3 (Anterior cingulate cortex)	-5.544	5.7e-05
	RH_Default_PFCdPFCm_4 (Medial superior frontal gyrus)	-4.346	0.002
	RH_Default_PFCdPFCm_8 (Superior frontal gyrus)	-5.327	8.92e-05
	RH_Default_Temp_4 (Superior temporal gyrus)	-3.905	0.006
LIM	RH_Limbic_OFC_6 (Medial orbital frontal cortex)	-4.803	0.0004
VAN	LH_SalVentAttn_FrOperIns_2 (Insula)	-4.894	0.0003
	LH_SalVentAttn_FrOperIns_4 (Insula)	-4.715	0.0005
	LH_SalVentAttn_FrOperIns_6 (Insula)	-3.369	0.027
	LH_SalVentAttn_FrOperIns_8 (Rolandic opercularis)	-4.794	0.0004
	LH_SalVentAttn_Med_2 (Middle cingulate cortex)	-7.717	9.59e-08
	LH_SalVentAttn_Med_3 (Middle cingulate cortex)	-4.295	0.002
	LH_SalVentAttn_Med_4 (Supplemental motor area)	-6.568	2.55e-06
	LH_SalVentAttn_Med_7 (Supplemental motor area)	-3.224	0.04
	LH_SalVentAttn_ParOper_1 (Superior temporal gyrus)	-3.511	0.018
	LH_SalVentAttn_ParOper_3 (Supermarginal gyrus)	-3.184	0.044
	RH_SalVentAttn_FrOperIns_1 (Superior temporal gyrus)	-3.737	0.01
	RH_SalVentAttn_FrOperIns_2 (Insula)	-4.346	0.002
	RH_SalVentAttn_FrOperIns_3 (Insula)	-3.606	0.015
	RH_SalVentAttn_FrOperIns_4 (Insula)	-5.689	3.74e-05
	RH_SalVentAttn_FrOperIns_6 (Insula)	-3.671	0.012
	RH_SalVentAttn_FrOperIns_7 (Insula)	-5.049	0.0002
	RH_SalVentAttn_Med_2 (Middle cingulate cortex)	-5.517	5.97e-05
	RH_SalVentAttn_Med_7 (Supplemental motor area)	-5.07	0.0002
	RH_SalVentAttn_TempOccPar_4 (Supermarginal gyrus)	-3.161	0.046
	RH_SalVentAttn_TempOccPar_5 (Supermarginal gyrus)	-3.553	0.016
Abbreviations: LIM, limbic network; DMN, default mode network; FPN, frontal-parietal network; VAN, ventral attention network; DAN, dorsal attention network; VIS, visual network; SMN, somatomotor network.

## Sheet: Table S3
Tabel S4. The unique and common contribution of global gradient metrics and topographical properties to healthy aging using the commonality analysis.
		Unimodal-to-Transmodal Gradient						Visual-to-Somatomotor Gradient
		Gradient metrics		Graph properties		Common		Gradient metrics		Graph properties		Common
		Unique Coefficient	% of R-squared	Unique Coefficient	% of R-squared	Common Coefficient	% of R-squared	Unique Coefficient	% of R-squared	Unique Coefficient	% of R-squared	Common Coefficient	% of R-squared
Clustering Coefficient	Range	0.017 (0.001, 0.048)	0.008 (0, 0.036)	0.019 (0.002, 0.049)	0.003 (0, 0.026)	-0.014 (-0.036, 0)	0.032 (0.008, 0.078)	0.037 (0.011, 0.075)	0.062 (0.022, 0.119)	0.006 (0, 0.028)	0.003 (0, 0.026)	-0.001 (-0.028, 0.024)	0.079 (0.036, 0.136)
	Variation	0.016 (0.001, 0.05)	0.01 (0, 0.041)	0.017 (0.001, 0.05)	0.003 (0, 0.026)	-0.013 (-0.036, 0)	0.033 (0.007, 0.086)	0.026 (0, 0.018)	0.047 (0.015, 0.095)	0.002 (0, 0.018)	0.003 (0, 0.026)	0.002 (-0.017, 0.022)	0.057 (0.024, 0.112)
	Explanation Ratio	0.056 (0.021, 0.101)	0.09 (0.042, 0.152)	0.014 (0.002, 0.04)	0.003 (0, 0.026)	-0.01 (-0.02, -0.001)	0.107 (0.059, 0.174)	0.002 (0, 0.015)	0.011 (0, 0.04)	0.002 (0, 0.019)	0.003 (0, 0.026)	0.003 (-0.002, 0.01)	0.011 (0.002, 0.044)
Characteristic Path Length	Range	0.003 (0, 0.024)	0.008 (0, 0.036)	0.001 (0, 0.015)	0.006 (0, 0.034)	-0.001 (-0.012, 0.008)	0.008 (0.001, 0.041)	0.056 (0.022, 0.101)	0.062 (0.022, 0.12)	0.02 (0.003, 0.052)	0.006 (0, 0.033)	-0.02 (-0.044, 0.001)	0.117 (0.066, 0.186)
	Variation	0.005 (0, 0.027)	0.01 (0, 0.044)	0.001 (0, 0.016)	0.006 (0, 0.031)	-0.001 (-0.013, 0.009)	0.01 (0.001, 0.05)	0.044 (0.016, 0.083)	0.047 (0.013, 0.096)	0.016 (0.001, 0.044)	0.006 (0, 0.032)	-0.016 (-0.036, 0.003)	0.094 (0.047, 0.157)
	Explanation Ratio	0.052 (0.018, 0.098)	0.09 (0.038, 0.15)	0.006 (0, 0.025)	0.006 (0, 0.033)	-0.006 (-0.021, 0.01)	0.092 (0.043, 0.158)	0.006 (0, 0.025)	0.011 (0, 0.041)	0.002 (0, 0.018)	0.006 (0, 0.029)	-0.002 (-0.009, 0.004)	0.026 (0.005, 0.07)
Global Efficiency	Range	0.004 (0, 0.022)	0.008 (0, 0.037)	0.001 (0, 0.016)	0.005 (0, 0.03)	-0.001 (-0.013, 0.009)	0.008 (0.001, 0.041)	0.056 (0.025, 0.101)	0.062 (0.024, 0.115)	0.02 (0.004, 0.048)	0.005 (0, 0.032)	-0.019 (-0.043, 0.002)	0.116 (0.063, 0.186)
	Variation	0.005 (0, 0.031)	0.01 (0, 0.044)	0.002 (0, 0.017)	0.005 (0, 0.033)	-0.001 (-0.015, 0.008)	0.01 (0.001, 0.049)	0.044 (0.017, 0.081)	0.047 (0.014, 0.095)	0.016 (0.001, 0.045)	0.005 (0, 0.034)	-0.015 (-0.037, 0.003)	0.094 (0.047, 0.16)
	Explanation Ratio	0.052 (0.02, 0.098)	0.09 (0.042, 0.151)	0.006 (0, 0.027)	0.005 (0, 0.028)	-0.006 (-0.023, 0.008)	0.093 (0.047, 0.156)	0.006 (0, 0.026)	0.011 (0, 0.041)	0.002 (0, 0.017)	0.005 (0, 0.032)	-0.002 (-0.009, 0.004)	0.025 (0.004, 0.073)
Small-world	Range	0.002 (0, 0.016)	0.008 (0, 0.034)	0 (0, 0.013)	0.003 (0, 0.023)	0 (-0.002, 0.003)	0.009 (0.001, 0.041)	0.037 (0.011, 0.077)	0.062 (0.021, 0.118)	0.002 (0, 0.014)	0.003 (0, 0.021)	-0.001 (-0.004, 0.002)	0.066 (0.028, 0.123)
	Variation	0.003 (0, 0.022)	0.01 (0, 0.041)	0 (0, 0.013)	0.003 (0, 0.023)	0 (-0.002, 0.003)	0.012 (0.001, 0.046)	0.029 (0.008, 0.065)	0.047 (0.014, 0.098)	0.002 (0, 0.015)	0.003 (0, 0.023)	-0.001 (-0.005, 0.002)	0.051 (0.018, 0.106)
	Explanation Ratio	0.046 (0.015, 0.092)	0.09 (0.042, 0.151)	0 (0, 0.01)	0.003 (0, 0.022)	0.001 (-0.005, 0.007)	0.09 (0.044, 0.154)	0.005 (0, 0.019)	0.011 (0, 0.041)	0.001 (0, 0.012)	0.003 (0, 0.021)	0 (-0.001, 0.001)	0.014 (0.002, 0.048)

## Sheet: Table S4
Table S5. The association between the gradient score of functional networks and the MMSE subscale scores. Bonferroni correction p < .05.
MMSE	Unimodal-to-Transmodal Gradient
	VIS		SMN		DAN		VAN		LIM		FPN		DMN
	t	Bonferroni-corrected p	t	Bonferroni-corrected p	t	Bonferroni-corrected p	t	Bonferroni-corrected p	t	Bonferroni-corrected p	t	Bonferroni-corrected p	t	Bonferroni-corrected p
Orientation	1.6668	8.48692	-0.1332	75.1413	3.5273	0.070309	-0.8691	32.6298	-3.6095	0.0544337	0.4363	55.798	-0.3359	62.0098
Registration	-0.2265	69.0138	0.0898	78.0142	0.8405	33.9496	-0.0283	82.113	-0.255	67.1718	0.3231	62.8161	-0.1482	74.1453
Attention	0.413	57.2192	-1.3708	14.7679	-1.0756	24.0783	-3.2035	0.18678	1.8342	6.03499	0.2847	65.2609	1.5204	11.2499
Recall	-1.8146	6.28782	0.1688	72.7906	-2.3056	2.0827	0.0755	78.9662	2.5885	1.02568	-2.488	1.32659	1.4903	11.9
Language	-1.7808	6.74299	0.5955	46.5227	-5.7298	3.3329e-05	-2.2446	2.41025	4.669	0.00158259	-3.0197	0.317679	2.3364	1.93297
Visuospatial	3.6799	0.0436145	5.4024	0.000112358	1.4504	12.8037	0.9933	27.2811	-1.6991	7.95896	-4.2243	0.00733604	-5.082	0.000362317
	Visual-to-somatomotor Gradient
	VIS		SMN		DAN		VAN		LIM		FPN		DMN
	t	Bonferroni-corrected p	t	Bonferroni-corrected p	t	Bonferroni-corrected p	t	Bonferroni-corrected p	t	Bonferroni-corrected p	t	Bonferroni-corrected p	t	Bonferroni-corrected p
Orientation	1.8902	5.36034	1.4027	13.9545	0.0004	83.9743	0.6844	41.7069	0.1154	76.3175	-3.1602	0.211996	-3.7161	0.0388781
Registration	-0.6244	44.9292	0.2362	68.3896	0.0913	77.9195	-0.3818	59.1357	-0.9783	27.8922	0.7399	38.8405	0.7612	37.7728
Attention	-0.8828	32.0062	1.2017	19.6925	2.9811	0.354286	0.3765	59.4672	0.4268	56.3782	-1.4288	13.3167	-2.254	2.35677
Recall	0.1707	72.6645	-2.267	2.28498	0.936	29.6725	1.3447	15.4591	0.4877	52.7191	1.949	4.72294	0.5363	49.8816
Language	1.2731	17.4841	-4.0852	0.0116967	2.3135	2.04309	1.5903	9.8535	-1.2585	17.9196	3.703	0.0405291	0.3472	61.294
Visuospatial	1.1844	20.2572	-0.251	67.4301	0.8033	35.7122	-3.156	0.214619	-2.0915	3.43977	-1.1569	21.1808	1.4873	11.9658
Abbreviations: VIS, visual network; SMN, somatomotor network; DAN, dorsal attention network; VAN, ventral attention network; LIM, limbic network; FPN, frontal-parietal network; DMN, default mode network.

## Sheet: Table S5
Table S3. Brain regions showing significant gender effects in the principal and secondary gradient score. FDR-corrected, q < 0.05.
	Regions	t	p (FDR-corrected)
Principal unimodal-to-transmodal gradient
Female > Male
DMN	LH_Par_7 (Inferior parietal lobule)	-17.551	0.009
	LH_pCunPCC_11 (Precuneus)	-13.928	0.024
	LH_pCunPCC_6 (Precuneus)	-17.468	0.009
	LH_pCunPCC_3 (Precuneus)	-17.076	0.009
	LH_pCunPCC_10 (Precuneus)	-15.994	0.012
	LH_Par_6 (Angular gyrus)	-14.703	0.018
FPN	LH_Par_1 (Inferior parietal lobule)	-17.319	0.009
	RH_Par_3 (Angular gyrus)	-24.104	0.002
	RH_Par_6 (Inferior parietal lobule)	-12.618	0.036
DAN	RH_Post_4 (Middle occipital gyrus)	-12.276	0.041
Male > Female
SMN	LH_SomMot_7 (Superior temporal gyrus)	24.837	0.003
	LH_SomMot_5 (Rolandic opercularis)	23.707	0.002
	LH_SomMot_9 (Rolandic opercularis)	18.824	0.01
	LH_SomMot_2 (Superior temporal gyrus)	18.233	0.008
	LH_SomMot_4 (Insula)	16.509	0.011
	RH_SomMot_10 (Rolandic opercularis)	16.325	0.012
	LH_SomMot_6 (Superior temporal gyrus)	14.811	0.019
	RH_SomMot_3 (Superior temporal gyrus)	14.802	0.018
	LH_SomMot_1 (Superior temporal gyrus)	13.603	0.028
	LH_SomMot_3 (Heschl gyrus)	13.382	0.03
	LH_SomMot_10 (Rolandic opercularis)	13.086	0.032
	RH_SomMot_12 (Rolandic opercularis)	12.786	0.034
	RH_SomMot_15 (Precentral gyrus)	12.091	0.043
FPN	RH_PFCl_14 (Middle frontal gyrus)	19.25	0.01
	RH_PFCl_11 (Middle frontal gyrus)	18.807	0.008
	RH_PFCl_12 (Middle frontal gyrus)	18.376	0.009
	RH_PFCl_13 (Middle frontal gyrus)	17.664	0.01
	RH_PFCl_15 (Middle frontal gyrus)	16.12	0.012
	RH_PFCl_5 (Middle frontal gyrus)	15.047	0.018
	RH_pCun_1 (Precuneus)	14.018	0.024
	RH_pCun_2 (Precuneus)	13.341	0.029
	RH_Cing_1 (Cingulate gyrus)	13.054	0.032
	RH_Cing_2 (Middle cingulate gyrus)	12.975	0.032
	RH_PFCmp_1 (Anterior cingulate cortex)	12.227	0.041
	RH_PFCmp_2 (Medial superior frontal gyrus)	11.987	0.044
VIS	RH_Vis_3 (Fusiform gyrus)	15.014	0.018
Secondary visual-to-somatomotor gradient
Male > Female
DAN	LH_DorsAttn_FEF_4 (Superior frontal gyrus)	18.702	0.026
	RH_DorsAttn_FEF_3 (Superior frontal gyrus)	23.872	0.004
VAN	RH_SalVentAttn_Med_5 (Precuneus)	16.755	0.046
Abbreviations: DMN, default mode network; FPN, frontal-parietal network; DAN, dorsal attention network; VIS, visual network; SMN, somatomotor network; VAN, ventral attention network.

## Sheet: Table S6
Table S5. Goodness-of-fit metrics for generalized linear regression model. We randomly selected 5 participants in each cross-age window to model the aging process of global gradient metrics to determine the effect of sample size on the final fitting model.
Gradient Measures	Fitting Model	Unimodal-to-Transmodal Gradient				Visual-to-Somatomotor Gradient
		R-squared	RMSE	AIC	BIC	R-squared	RMSE	AIC	BIC
Range	Linear	0.054	1.294	211.748	220.257	0.413	1.63	240.364	248.872
	Quadratic	0.066	1.286	211.886	222.522	0.41	1.634	241.63	252.266
	Cubic	0.163	1.217	206.033	218.796	0.401	1.647	243.506	256.269
	Bi-quadratic	0.148	1.228	207.994	222.884	0.411	1.633	243.331	258.221
Variation	Linear	0.041	0.445	79.44	87.949	0.385	0.487	90.483	98.991
	Quadratic	0.05	0.443	79.75	90.386	0.379	0.489	91.94	102.576
	Cubic	0.119	0.427	75.986	88.749	0.368	0.493	93.916	106.679
	Bi-quadratic	0.115	0.428	77.152	92.042	0.388	0.485	92.87	107.76
Explanation Ratio	Linear	0.204	0.004	-504.434	-495.926	0.189	0.0061	-452.497	-443.989
	Quadratic	0.261	0.004	-508.157	-497.521	0.175	0.0062	-450.497	-439.861
	Cubic	0.313	0.004	-511.748	-498.985	0.165	0.0062	-448.868	-436.105
	Bi-quadratic	0.368	0.004	-516.071	-501.181	0.208	0.006	-451.273	-436.384
Abbreviations: RMSE, root mean squared error; AIC, Akaike information criterion; BIC, Bayesian Information Criterions.
